# Supplementary material for: MAGED2 Depletion Promotes Stress-Induced Autophagy by Impairing the cAMP/PKA Pathway
Source: Int J Mol Sci. 2023 Aug 30;24(17):13433. doi: 10.3390/ijms241713433 (PMC10488052; doi:10.3390/ijms241713433)
Supplement: Supplementary file 1 [file ijms-24-13433-s001.zip]

Archive with 1 entries (1 files):
- ijms-2552358-supplementary.pdf
